# Supplementary material for: WGS-Based Phenotyping and Molecular Characterization of the Resistome, Virulome and Plasmid Replicons in Klebsiella pneumoniae Isolates from Powdered Milk Produced in Germany
Source: Microorganisms. 2022 Mar 5;10(3):564. doi: 10.3390/microorganisms10030564 (PMC8956024; doi:10.3390/microorganisms10030564)
Supplement: Supplementary file 1 [file microorganisms-10-00564-s001.zip]

Archive with 1 entries (1 files):
- microorganisms-1537025-supplementary.xlsx
