# Supplementary material for: WGS-Based Phenotyping and Molecular Characterization of the Resistome, Virulome and Plasmid Replicons in Klebsiella pneumoniae Isolates from Powdered Milk Produced in Germany
Source: Microorganisms. 2022 Mar 5;10(3):564. doi: 10.3390/microorganisms10030564 (PMC8956024; doi:10.3390/microorganisms10030564)
Supplement: Supplementary file 1 [file microorganisms-10-00564-s001.zip › microorganisms-1537025-supplementary.xlsx]

## Sheet:  coverage and reads
										Kraken read per genera		Kraken read per species
ID	Common.name	File.R1	File.R2	Reference.Genome	Reference.genome.size	Average.read.length	Total.reads	Theoretical.coverage		1stMatch	%1stMatch	1stMatch	%1stMatch
18Y0101	DE-MRI1	18Y0101_R1.fastq	18Y0101_R2.fastq	ASM24018v2_.fasta	5753353	266	1693524	78		Klebsiella	91.84	K. pneumoniae	84.57
18Y0104	DE-MRI2	18Y0104_R1.fastq	18Y0104_R2.fastq	ASM24018v2_.fasta	5753353	261	1946900	88		Klebsiella	91.38	K. pneumoniae	85.21
18Y0108	DE-MRI3	18Y0108_R1.fastq	18Y0108_R2.fastq	ASM24018v2_.fasta	5753353	265	1613218	74		Klebsiella	91.61	K. pneumoniae	85.64
18Y0115	DE-MRI4	18Y0115_R1.fastq	18Y0115_R2.fastq	ASM24018v2_.fasta	5753353	265	1597112	73		Klebsiella	90.07	K. pneumoniae	83.74
18Y0120	DE-MRI5	18Y0120_R1.fastq	18Y0120_R2.fastq	ASM24018v2_.fasta	5753353	261	1987818	90		Klebsiella	91.1	K. pneumoniae	84.86
18Y0121	DE-MRI6	18Y0121_R1.fastq	18Y0121_R2.fastq	ASM24018v2_.fasta	5753353	261	1723654	78		Klebsiella	88.98	K. pneumoniae	82.78
18Y0123	DE-MRI7	18Y0123_R1.fastq	18Y0123_R2.fastq	ASM24018v2_.fasta	5753353	264	1897058	87		Klebsiella	90.1	K. pneumoniae	84.19
18Y0124	DE-MRI8	18Y0124_R1.fastq	18Y0124_R2.fastq	ASM24018v2_.fasta	5753353	261	2041622	92		Klebsiella	89.65	K. pneumoniae	83.55
18Y0138	DE-MRI9	18Y0138_R1.fastq	18Y0138_R2.fastq	ASM24018v2_.fasta	5753353	260	2114406	95		Klebsiella	87.32	K. pneumoniae	80.17
18Y0147	DE-MRI10	18Y0147_R1.fastq	18Y0147_R2.fastq	ASM24018v2_.fasta	5753353	255	2155888	95		Klebsiella	93.96	K. pneumoniae	87.99
18Y0155	DE-MRI12	18Y0155_R1.fastq	18Y0155_R2.fastq	ASM24018v2_.fasta	5753353	262	1785492	81		Klebsiella	90.78	K. pneumoniae	82.79
18Y0158	DE-MRI13	18Y0158_R1.fastq	18Y0158_R2.fastq	ASM24018v2_.fasta	5753353	275	1825956	87		Klebsiella	94.58	K. pneumoniae	88.65
18Y0159	DE-MRI14	18Y0159_R1.fastq	18Y0159_R2.fastq	ASM24018v2_.fasta	5753353	274	1815832	86		Klebsiella	92.39	K. pneumoniae	85.31
18Y0173	DE-MRI15	18Y0173_R1.fastq	18Y0173_R2.fastq	ASM24018v2_.fasta	5753353	273	1788384	84		Klebsiella	92.04	K. pneumoniae	85.57
18Y0174	DE-MRI16	18Y0174_R1.fastq	18Y0174_R2.fastq	ASM24018v2_.fasta	5753353	272	1867420	88		Klebsiella	91.8	K. pneumoniae	85.27
18Y0177	DE-MRI17	18Y0177_R1.fastq	18Y0177_R2.fastq	ASM24018v2_.fasta	5753353	271	1965872	92		Klebsiella	93.54	K. pneumoniae	88.04
18Y0179	DE-MRI18	18Y0179_R1.fastq	18Y0179_R2.fastq	ASM24018v2_.fasta	5753353	269	1911070	89		Klebsiella	94.23	K. pneumoniae	88.60
18Y0182	DE-MRI19	18Y0182_R1.fastq	18Y0182_R2.fastq	ASM24018v2_.fasta	5753353	265	1784384	82		Klebsiella	91.68	K. pneumoniae	84.73
18Y0193	DE-MRI20	18Y0193_R1.fastq	18Y0193_R2.fastq	ASM24018v2_.fasta	5753353	268	1734390	80		Klebsiella	91.32	K. pneumoniae	85.12
18Y0198	DE-MRI21	18Y0198_R1.fastq	18Y0198_R2.fastq	ASM24018v2_.fasta	5753353	269	1599586	74		Klebsiella	86.57	K. pneumoniae	80.40
18Y0204	DE-MRI22	18Y0204_R1.fastq	18Y0204_R2.fastq	ASM24018v2_.fasta	5753353	270	1960196	91		Klebsiella	94.22	K. pneumoniae	88.60
18Y0218	DE-MRI23	18Y0218_R1.fastq	18Y0218_R2.fastq	ASM24018v2_.fasta	5753353	274	1886764	89		Klebsiella	92.41	K. pneumoniae	86.06
18Y0227	DE-MRI24	18Y0227_R1.fastq	18Y0227_R2.fastq	ASM24018v2_.fasta	5753353	274	1965742	93		Klebsiella	92.54	K. pneumoniae	85.93
18Y0231	DE-MRI25	18Y0231_R1.fastq	18Y0231_R2.fastq	ASM24018v2_.fasta	5753353	274	1868020	88		Klebsiella	92.38	K. pneumoniae	86.01
Average						267.042	1.85543e+06	85.5833			91.5204

## Sheet: WGS data, Assembly
Assembly	18Y0121	18Y0173	18Y0155	18Y0193	18Y0182	18Y0177	18Y0101	18Y0158	18Y0115	18Y0104	18Y0123	18Y0179	18Y0147	18Y0218	18Y0108	18Y0120	18Y0198	18Y0124	18Y0231	18Y0174	18Y0227	18Y0138	18Y0159	18Y0204
# contigs	98	87	126	125	90	41	114	61	63	83	92	43	43	84	87	83	169	90	89	91	76	125	95	64
# contigs (>= 0 bp)	146	104	188	163	113	71	151	89	112	118	137	72	76	104	121	118	238	133	110	115	97	177	135	112
# contigs (>= 1000 bp)	80	66	95	90	68	40	89	49	51	67	74	41	41	63	76	69	121	72	68	68	50	103	76	49
# contigs (>= 10000 bp)	48	33	52	49	32	30	55	36	29	48	47	32	32	30	50	45	56	47	32	32	32	67	48	33
# contigs (>= 25000 bp)	37	29	39	38	28	29	44	32	22	40	39	29	29	25	38	35	43	37	27	27	29	48	40	27
# contigs (>= 5000 bp)	52	43	60	57	41	31	62	38	36	48	49	32	32	38	53	46	70	47	40	39	35	77	53	36
# contigs (>= 50000 bp)	31	20	31	27	19	25	30	28	17	31	31	25	26	19	29	26	30	29	21	19	24	33	25	21
# indels per 100 kbp	17.34	16.84	18.31	17.28	16.84	17.60	17.56	17.80	14.99	17.17	17.07	17.62	16.85	16.77	17.15	16.90	17.10	17.09	16.90	16.80	18.19	17.88	17.61	16.08
# local misassemblies	59	52	83	63	53	76	74	69	56	64	63	77	64	53	61	59	67	65	52	54	77	49	74	57
# misassembled contigs	30	16	26	29	16	20	26	16	14	29	29	19	19	14	28	27	29	28	16	15	21	30	20	19
# misassemblies	64	58	58	60	63	77	52	63	65	60	65	77	71	59	58	64	61	64	60	62	66	59	54	62
# mismatches per 100 kbp	701.96	651.63	711.34	716.51	651.82	684.35	690.43	690.16	597.21	701.57	701.74	684.37	659.65	651.63	700.37	700.61	717.40	702.33	651.87	651.39	718.77	644.15	692.52	660.71
# N's per 100 kbp	0.00	0.00	0.00	0.00	0.00	0.00	0.00	0.00	0.00	0.00	0.00	0.00	0.00	0.00	0.00	0.00	0.00	0.00	0.00	0.00	0.00	0.00	0.00	0.00
# scaffold gap ext. mis.	0	0	0	0	0	0	0	0	0	0	0	0	0	0	0	0	0	0	0	0	0	0	0	0
# scaffold gap loc. mis.	0	0	0	0	0	0	0	0	0	0	0	0	0	0	0	0	0	0	0	0	0	0	0	0
# unaligned contigs	15 + 37 part	30 + 32 part	37 + 44 part	7 + 48 part	33 + 32 part	1 + 24 part	29 + 43 part	11 + 27 part	15 + 29 part	3 + 36 part	12 + 33 part	1 + 22 part	1 + 22 part	30 + 30 part	4 + 41 part	4 + 34 part	33 + 65 part	12 + 33 part	31 + 33 part	31 + 32 part	34 + 25 part	12 + 61 part	25 + 39 part	8 + 32 part
# unaligned mis. contigs	3	2	4	9	1	2	4	1	3	4	3	2	2	2	5	4	11	3	2	1	3	5	3	3
Duplication ratio	1.003	1.002	1.004	1.009	1.002	1.002	1.004	1.002	1.003	1.003	1.003	1.002	1.002	1.002	1.003	1.003	1.009	1.003	1.002	1.002	1.002	1.004	1.003	1.002
GC (%)	57.3	56.83	56.75	57.28	56.81	57.11	56.81	57.16	57.02	57.36	57.31	57.11	57.27	56.83	57.37	57.36	56.76	57.31	56.84	56.84	57.07	57.23	56.82	57.43	57.0825
Genome fraction (%)	84.452	84.864	86.594	84.645	84.847	85.810	85.569	86.209	86.402	84.446	84.423	85.805	84.192	84.872	84.428	84.436	84.695	84.430	84.862	84.872	85.925	84.275	85.560	84.624
L50	10	6	8	9	5	7	11	7	5	9	10	7	7	5	9	7	10	9	5	4	7	14	8	6
L75	19	12	21	18	11	13	22	13	10	19	20	13	13	10	19	16	22	18	11	10	13	26	17	12
Largest alignment	339365	351834	338811	338854	398601	339121	338810	275255	449624	339365	292276	292418	338809	398638	338854	292276	292268	292286	398601	399120	216484	242722	338810	338875
Largest contig	444891	986222	626176	408477	778861	877446	408885	697306	983078	408805	444891	877446	775835	986222	444891	756007	403463	450350	909388	1192979	746257	338511	628669	827495
LG50	10	6	8	9	6	8	11	7	5	10	10	7	8	5	10	8	10	9	5	4	7	14	8	7
LG75	22	12	20	20	11	15	22	14	11	21	22	14	16	10	22	19	21	20	11	10	14	29	17	13
Misassembled contigs length	4181441	4564201	4353978	4296483	4735031	4516224	4064200	4048580	4865713	4242050	4135141	4469801	4307299	4703825	4046340	4142716	4162672	4263419	4704248	4642124	4892712	3174273	4076941	4447230
N50	180.908	362.856	216.407	221.71	399.654	280.45	181.949	289.457	391.69	221.711	193196	284.622	284.622	379.331	199.84	221.711	193.196	213.503	399.654	379.331	283.346	154.041	211.225	321.927	272.745
N75	99758	144665	86819	97804	150510	163649	84942	134210	205787	97759	97759	152900	152732	215228	88848	100085	86804	100085	148446	148446	141827	68362	99483	194770
NG50	180908	362856	216407	221710	379331	279801	181949	289457	391690	213447	193196	284622	280450	379331	193196	213335	193196	213503	399654	379331	283346	154041	211225	321896
NG75	89666	144665	88051	74457	150510	141361	84942	101503	197769	76951	89666	141485	101731	215228	74458	85120	94042	86804	148446	148446	134647	59106	99483	155735
NGA50	73885	90722	77045	79756	90452	81441	79700	82951	86680	79042	73806	75936	77420	95001	79042	79697	77673	79756	95001	95001	86611	66865	78016	77089
Reference GC (%)	57.12	57.12	57.12	57.12	57.12	57.12	57.12	57.12	57.12	57.12	57.12	57.12	57.12	57.12	57.12	57.12	57.12	57.12	57.12	57.12	57.12	57.12	57.12	57.12
Reference length	5682322	5682322	5682322	5682322	5682322	5682322	5682322	5682322	5682322	5682322	5682322	5682322	5682322	5682322	5682322	5682322	5682322	5682322	5682322	5682322	5682322	5682322	5682322	5682322
Total aligned length	4808464	4829723	4933285	4843611	4826550	4880188	4873904	4904869	4921855	4805850	4805730	4880521	4789007	4830198	4804458	4806039	4850382	4805872	4827764	4830168	4887644	4800668	4870895	4812452
Total length	5417641	5620652	5720990	5428250	5619878	5421511	5676053	5584590	5494003	5346172	5411387	5413499	5305557	5612983	5344192	5345565	5770949	5411886	5612525	5613795	5584551	5446316	5651601	5323794
Total length (>= 0 bp)	5429702	5624811	5737162	5439204	5625651	5429302	5686145	5591528	5505875	5355493	5423657	5420824	5313713	5617884	5354038	5354828	5789533	5423100	5617871	5619688	5589752	5459298	5662460	5335707
Total length (>= 1000 bp)	5405941	5605543	5699469	5403378	5604209	5420839	5657662	5575665	5486498	5335901	5399687	5412225	5304283	5597874	5337173	5336721	5737217	5400214	5597722	5597628	5566628	5431030	5637793	5312549
Total length (>= 10000 bp)	5317847	5479857	5554648	5257809	5482508	5395187	5562714	5530361	5405829	5289997	5328708	5394991	5287049	5485569	5255074	5270051	5501828	5341813	5474283	5479323	5514173	5294262	5557375	5258525
Total length (>= 25000 bp)	5130656	5413460	5309564	5071509	5405717	5379810	5364868	5461490	5302008	5165876	5196804	5338035	5229931	5405852	5046634	5096515	5298451	5182465	5398825	5401067	5459282	4984715	5405928	5150689
Total length (>= 5000 bp)	5342247	5558393	5619206	5315977	5548484	5403605	5606281	5549634	5454688	5289997	5340464	5394991	5287049	5546145	5278889	5280046	5606476	5341813	5537542	5532762	5535300	5361874	5595148	5285395
Total length (>= 50000 bp)	4931881	5091748	5050547	4701028	5118257	5251790	4875102	5332480	5139189	4866428	4906864	5205207	5143828	5213789	4728404	4781687	4852333	4892516	5206756	5130558	5302285	4495559	4876914	4912307
Unaligned length	604434	788005	781181	576905	788071	536637	795210	676778	570941	533287	598701	528401	512497	780332	532664	532850	912720	598778	779919	780489	692378	636728	775502	505928

## Sheet: AST, MLST, AMR
																													blaSHV-11	blaSHV-1	blaSHV-204	blaSHV-62	blaSHV-119	SHV.187	blaSHV.145	aph(3'')-Ib	aph(6)-Id	oqxA	oqxB	oqxA5	oqxA6	oqxA7	oqxA8	oqxA9	oqxA10	oqxB12	oqxB17	oqxB19	oqxB20
										Ciprofloxacin	Levofloxacin	Amikacin	Colistin	Chloramphenicol	Fosfomycin	Tigecyclin	Trimethoprim/Sulfamethoxazol	Piperacillin	Piperacillin/Tazobactam	Cefotaxim	Ceftazidim	Ceftazidim/Avibactam	Ceftolozan/Tazobactam	Imipenem	Meropenem	Eratapenem	Cefepim	.	BETA-LACTAM							AMINOGLYCOSIDE		PHENICOL/QUINOLONE
No.	ID	Common.name	Source	Original ID	Year of isolation	Type-company	API 20E	MALDI-TOF	WGS data	CIP	LEV	AMK	COL	CMP	FOS	TGC	T/S	PIP	PIT	CTX	CAZ	CAA	CTA	IMP	MER	ERT	CEP	MLST Type	BETA-LACTAM							STREPTOMYCIN		PHENICOL/QUINOLONE
1	18Y0101	DE-MRI1	Milk powder	KP, 2911	2005	MTA-1	K. pneumoniae	K. pneumoniae	K. pneumoniae	S	S	S	S	S	S	S	S	S	S	S	S	S	S	S	S	S	S	1322	-	-	100	-	-	100.00	.	-	-	100.00	100.00	.	100.00	.	.	.	-	.	100.00	.	.
2	18Y0104	DE-MRI2	Milk powder	KP, 3776	2005	MTA-1	K. pneumoniae	K. pneumoniae	K. pneumoniae	S	S	S	S	S	S	S	S	R	S	S	S	S	S	S	S	S	S	ND	-	100	-	-	-	.	100.00	-	-	100.00	100.00	.	.	.	.	.	-	.	100.00	.	.
3	18Y0108	DE-MRI3	Milk powder	KP, 5912	2005	MTA-1	K. pneumoniae	K. pneumoniae	K. pneumoniae	S	S	S	R	S	S	S	S	R	S	S	S	S	S	S	S	S	S	ND	-	95.76	-	-	-	.	100.00	-	-	100.00	100.00	.	.	.	.	.	-	.	100.00	.	.
4	18Y0115	DE-MRI4	Milk powder	KP, 6527	2005	Floor-1	K. pneumoniae	K. pneumoniae	K. pneumoniae	S	S	S	S	S	S	S	S	R	S	S	S	S	S	S	S	S	S	1083	99.45	-	-	-	-	.	.	-	-	100.00	100.00	.	.	.	.	.	-	.	.	.	.
5	18Y0120	DE-MRI5	Milk powder	KP, 9020	2005	MTA-1	K. pneumoniae	K. pneumoniae	K. pneumoniae	S	S	S	S	S	S	S	S	S	S	S	S	S	S	S	S	S	S	ND	-	97.67	-	-	-	.	100.00	-	-	100.00	100.00	.	.	.	.	.	-	.	100.00	.	.
6	18Y0121	DE-MRI6	Milk powder	KP, 647	2006	MTA-1	K. pneumoniae	K. pneumoniae	K. pneumoniae	S	S	S	S	I	S	S	S	R	S	S	S	S	S	S	S	S	S	ND	-	95.76	-	-	-	.	100.00	-	-	100.00	100.00	.	.	.	.	.	-	.	100.00	.	.
7	18Y0123	DE-MRI7	Milk powder	KP, 651	2006	MTA-1	K. pneumoniae	K. pneumoniae	K. pneumoniae	S	S	S	S	S	S	S	S	R	S	S	S	S	S	S	S	S	S	ND	-	97.67	-	-	-	.	100.00	-	-	100.00	100.00	.	.	.	.	.	-	.	100.00	.	.
8	18Y0124	DE-MRI8	Milk powder	KP, 867	2006	MTA-1	K. pneumoniae	K. pneumoniae	K. pneumoniae	S	S	S	S	S	S	S	S	R	S	S	S	S	S	S	S	S	S	ND	-	99.01	-	-	-	.	100.00	-	-	100.00	100.00	.	.	.	.	.	-	.	100.00	.	.
9	18Y0138	DE-MRI9	Milk powder	KP, 4374	2006	MTA-1	K. pneumoniae	K. pneumoniae	K. pneumoniae	S	S	S	S	S	S	S	S	S	S	S	S	S	S	S	S	S	S	502	-	-	-	99.83	-	.	.	-	-	100.00	100.00	.	.	.	.	.	99.5	.	.	.	.
10	18Y0147	DE-MRI10	Milk powder	KP, 7746	2006	MTA-1	K. pneumoniae	K. pneumoniae	K. pneumoniae	S	S	S	S	S	S	S	S	S	S	S	S	S	S	S	S	S	S	567	100	-	-	-	-	100.00	.	-	-	100.00	100.00	.	.	.	100.00	.	-	.	.	.	.
12	18Y0155	DE-MRI12	Milk powder	KP, 399	2007	MTA-1	K. pneumoniae	K. pneumoniae	K. pneumoniae	S	S	S	S	R	S	S	S	S	S	S	S	S	S	S	S	S	S	1322	-	-	100	-	-	100.00	.	-	-	100.00	100.00	.	100.00	.	.	.	-	.	100.00	100.00	.
13	18Y0158	DE-MRI13	Milk powder	KP, 1263	2007	MTA-1	K. pneumoniae	K. pneumoniae	K. pneumoniae	S	S	S	S	S	S	S	S	S	S	S	S	S	S	S	S	S	S	23	100	-	-	-	-	.	.	-	-	100.00	100.00	100.00	.	.	.	.	-	100.00	.	.	.
14	18Y0159	DE-MRI14	Milk powder	KP, 1468	2007	MTA-1	K. pneumoniae	K. pneumoniae	K. pneumoniae	S	S	S	S	S	S	S	S	S	S	S	S	S	S	S	S	S	S	1322	-	-	100	-	-	100.00	.	-	-	100.00	100.00	.	100.00	.	.	.	-	.	100.00	.	.
15	18Y0173	DE-MRI15	Milk powder	KP, 8804	2007	MTA-1	K. pneumoniae	K. pneumoniae	K. pneumoniae	S	S	S	S	I	S	S	S	S	S	S	S	S	S	S	S	S	S	ND	98.56	-	-	-	-	100.00	.	-	-	100.00	100.00	.	.	100.00	.	.	98.95	.	.	.	.
16	18Y0174	DE-MRI16	Milk powder	KP, 9004	2007	MTA-1	K. pneumoniae	K. pneumoniae	K. pneumoniae	S	S	S	S	S	S	S	S	R	S	S	S	S	S	S	S	S	S	ND	98.56	-	-	-	-	100.00	.	-	-	100.00	100.00	.	.	100.00	.	.	91.97	.	.	.	.
17	18Y0177	DE-MRI17	Milk powder	KP, 9584	2007	MTA-1	K. pneumoniae	K. pneumoniae	K. pneumoniae	S	S	S	S	S	R	S	S	S	S	S	S	S	S	S	S	S	S	567	100	-	-	-	-	100.00	.	-	-	100.00	100.00	.	.	.	100.00	.	-	.	.	.	.
18	18Y0179	DE-MRI18	Milk powder	KP, 852	2008	MTA-1	K. pneumoniae	K. pneumoniae	K. pneumoniae	S	S	S	S	S	S	S	S	S	S	S	S	S	S	S	S	S	S	567	100	-	-	-	-	100.00	.	-	-	100.00	100.00	.	.	.	100.00	.	-	.	.	100.00	.
19	18Y0182	DE-MRI19	Milk powder	KP, 1067	2008	MTA-1	K. pneumoniae	K. pneumoniae	K. pneumoniae	S	S	S	S	S	S	S	S	S	S	S	S	S	S	S	S	S	S	ND	98.56	-	-	-	-	100.00	.	-	-	100.00	100.00	.	.	100.00	.	.	98.74	.	.	100.00	.
20	18Y0193	DE-MRI20	Milk powder	KP, 1659	2009	MTA-2	K. pneumoniae	K. pneumoniae	K. pneumoniae	S	S	S	S	S	S	S	S	S	S	S	S	S	S	S	S	S	S	ND	-	98.95	-	-	-	.	100.00	-	-	100.00	100.00	.	.	.	.	.	-	.	100.00	.	.
21	18Y0198	DE-MRI21	Milk powder	KP, 4760	2009	Floor-2	K. pneumoniae	K. pneumoniae	K. pneumoniae	S	S	S	S	S	S	S	S	S	S	S	S	S	S	S	S	S	S	ND	-	91.61	-	-	-	.	100.00	-	-	100.00	100.00	.	.	.	.	.	-	.	100.00	.	.
22	18Y0204	DE-MRI22	Milk powder	KP, 652	2010	MTA-1	K. pneumoniae	K. pneumoniae	K. pneumoniae	S	S	S	S	S	S	S	S	S	S	S	S	S	S	S	S	S	S	ND	-	-	-	-	99.49	.	.	-	-	100.00	100.00	.	.	.	.	100.00	-	.	.	.	.
23	18Y0218	DE-MRI23	Milk powder	KP, 1775	2010	MTA-1	K. pneumoniae	K. pneumoniae	K. pneumoniae	S	S	S	S	S	S	S	S	S	S	S	S	S	S	S	S	S	S	ND	98.56	-	-	-	-	100.00	.	-	-	100.00	100.00	.	.	100.00	.	.	98.95	.	.	.	.
24	18Y0227	DE-MRI24	Milk powder	KP, 153	2011	MTA-1	K. pneumoniae	K. pneumoniae	K. pneumoniae	S	S	S	S	S	S	S	S	R	S	S	S	S	S	S	S	S	S	220	-	100	-	-	-	100.00	.	-	-	100.00	100.00	.	.	100.00	.	.	-	.	.	.	100.00
25	18Y0231	DE-MRI25	Milk powder	KP, 405a	2011	MTA-1	K. pneumoniae	K. pneumoniae	K. pneumoniae	S	S	S	S	I	S	S	S	S	S	S	S	S	S	S	S	S	S	ND	98.56	-	-	-	-	100.00	.	-	-	100.00	100.00	.	.	100.00	.	.	98.74	.	.	.	.
									non-susceptable	0	0	0	1	4	1	0	0	8	0	0	0	0	0	0	0	0	0		10	9	3	1	1	12	8			24	24	1	3	6	3	1	6	1	11	3	1
		MTA: Microbiological trend analysis
	1: Company 1
	2: Company 2
[truncated: 18 more columns]

## Sheet:  Plasmid analysis
			Col family			IncF plasmid family				Inc		RepA
ID	Common.name	NUM_FOUND	Col440II_1	Col440I_1	ColRNAI_1	IncFIB.K._1_Kpn3	IncFIB.Mar._1_pNDM.Mar	IncFIB.pKPHS1._1_pKPHS1	IncFII_1_pKP91	IncHI1B_1_pNDM.MAR	IncR_1	RepA_1_pKPC.CAV1321
18Y0101	DE-MRI1	2	.	.	.	.	100.00	.	.	.	100.00	.
18Y0104	DE-MRI2	3	.	100.00	.	100.00	.	.	100.00	.	.	.
18Y0108	DE-MRI3	3	.	100.00	.	100.00	.	.	100.00	.	.	.
18Y0115	DE-MRI4	1	.	.	.	100.00	.	.	.	.	.	.
18Y0120	DE-MRI5	3	.	100.00	.	100.00	.	.	100.00	.	.	.
18Y0121	DE-MRI6	3	.	100.00	.	100.00	.	.	100.00	.	.	.
18Y0123	DE-MRI7	3	.	100.00	.	100.00	.	.	100.00	.	.	.
18Y0124	DE-MRI8	3	.	100.00	.	100.00	.	.	100.00	.	.	.
18Y0138	DE-MRI9	6	99.29	100.00;100.00	100.00;98.46	100.00	.	.	96.09	100.00	.	.
18Y0147	DE-MRI10	2	.	.	.	100.00	.	.	96.09	.	.	.
18Y0155	DE-MRI12	3	.	.	.	.	100.00	.	96.09	.	100.00	.
18Y0158	DE-MRI13	3	.	.	.	100.00	.	100.00	.	84.91	.	.
18Y0159	DE-MRI14	2	.	.	.	.	100.00	.	.	.	100.00	.
18Y0173	DE-MRI15	2	.	.	.	.	100.00	.	.	100.00	.	.
18Y0174	DE-MRI16	2	.	.	.	.	100.00	.	.	100.00	.	.
18Y0177	DE-MRI17	4	.	100.00	.	100.00	.	100.00	96.09	.	.	.
18Y0179	DE-MRI18	3	.	.	.	100.00	.	100.00	96.09	.	.	.
18Y0182	DE-MRI19	2	.	.	.	.	100.00	.	.	100.00	.	.
18Y0193	DE-MRI20	3	.	100.00	.	100.00	.	.	100.00;100.00	.	.	.
18Y0198	DE-MRI21	4	.	100.00;100.00	.	100.00	.	.	100.00;100.00	.	.	100.00
18Y0204	DE-MRI22	1	.	.	.	100.00	.	.	.	.	.	.
18Y0218	DE-MRI23	2	.	.	.	.	100.00	.	.	100.00	.	.
18Y0227	DE-MRI24	4	.	100.00	100.00	100.00	.	100.00	.	.	.	.
18Y0231	DE-MRI25	2	.	.	.	.	100.00	.	.	100.00	.	.
			1	11	2	16	7	4	13	7	3	1

## Sheet: Virulence genes
			Enterobactin (Iron uptake)			T6SS-II	Adherence (Gene related to ECP from E. coli)						Yersiniabactin (Iron uptake)											Salmochelin (Iron uptake)				Aerobactin (Iron uptake)				Regulator of mucoid phenotype A
ID	Common.name	NUM_FOUND	entA	entB	fepC	ompA	ykgK.ecpR	yagV.ecpE	yagW.ecpD	yagX.ecpC	yagY.ecpB	yagZ.ecpA	ybtA	ybtE	ybtP	ybtQ	ybtS	ybtT	ybtU	ybtX	irp1	irp2	fyuA	iroB	iroC	iroD	iroN	iucA	iucB	iucC	iutA	rmpA2	rmpA	rmpC	rmpD	mchF
18Y0101	DE-MRI1	9	.	99.18	94.61	100.00	98.31	99.74	100.00	99.96	100.00	99.66	.	.	.	.	.	.	.	.	.	.	.	.	.	.	.	.	.	.	.
18Y0104	DE-MRI2	10	99.20	99.18	94.61	100.00	98.31	99.74	100.00	99.96	100.00	99.32	.	.	.	.	.	.	.	.	.	.	.	.	.	.	.	.	.	.	.
18Y0108	DE-MRI3	10	99.20	99.18	94.61	100.00	98.31	99.74	100.00	99.96	100.00	99.32	.	.	.	.	.	.	.	.	.	.	.	.	.	.	.	.	.	.	.
18Y0115	DE-MRI4	10	99.20	99.18	94.61	100.00	98.31	99.74	100.00	99.96	100.00	99.32	.	.	.	.	.	.	.	.	.	.	.	.	.	.	.	.	.	.	.
18Y0120	DE-MRI5	10	99.20	99.18	94.61	100.00	98.31	99.74	100.00	99.96	100.00	99.32	.	.	.	.	.	.	.	.	.	.	.	.	.	.	.	.	.	.	.
18Y0121	DE-MRI6	10	99.20	99.18	94.61	100.00	98.31	99.74	100.00	99.96	100.00	99.32	.	.	.	.	.	.	.	.	.	.	.	.	.	.	.	.	.	.	.
18Y0123	DE-MRI7	10	99.20	99.18	94.61	100.00	98.31	99.74	100.00	99.96	100.00	99.32	.	.	.	.	.	.	.	.	.	.	.	.	.	.	.	.	.	.	.
18Y0124	DE-MRI8	10	99.20	99.18	94.61	100.00	98.31	99.74	100.00	99.96	100.00	99.32	.	.	.	.	.	.	.	.	.	.	.	.	.	.	.	.	.	.	.
18Y0138	DE-MRI9	21	99.20	99.18	94.61	100.00	98.31	99.74	100.00	99.96	100.00	99.32	100.00	100.00	100.00	100.00	100.00	100.00	100.00	100.00	100.00	100.00	100.00	.	.	.	.	.	.	.	.
18Y0147	DE-MRI10	10	99.20	99.18	94.61	100.00	98.31	99.74	100.00	99.96	100.00	99.32	.	.	.	.	.	.	.	.	.	.	.	.	.	.	.	.	.	.	.
18Y0155	DE-MRI12	9	.	99.18	94.61	100.00	98.31	99.74	100.00	99.96	100.00	99.66	.	.	.	.	.	.	.	.	.	.	.	.	.	.	.	.	.	.	.
18Y0158	DE-MRI13	29	99.20	99.18	94.61	100.00	98.31	99.74	100.00	99.96	100.00	99.32	100.00	100.00	100.00	100.00	100.00	100.00	100.00	100.00	100.00	100.00	100.00	97.08	99.28	100.00	98.81	99.72	100.00	99.89	99.96	96.67	98.57	90.23	100	100
18Y0159	DE-MRI14	9	.	99.18	94.61	100.00	98.31	99.74	100.00	99.96	100.00	99.66	.	.	.	.	.	.	.	.	.	.	.	.	.	.	.	.	.	.	.
18Y0173	DE-MRI15	10	99.20	99.18	94.61	100.00	98.31	99.74	100.00	99.96	100.00	99.32	.	.	.	.	.	.	.	.	.	.	.	.	.	.	.	.	.	.	.
18Y0174	DE-MRI16	10	99.20	99.18	94.61	100.00	98.31	99.74	100.00	99.96	100.00	99.32	.	.	.	.	.	.	.	.	.	.	.	.	.	.	.	.	.	.	.
18Y0177	DE-MRI17	10	99.20	99.18	94.61	100.00	98.31	99.74	100.00	99.96	100.00	99.32	.	.	.	.	.	.	.	.	.	.	.	.	.	.	.	.	.	.	.
18Y0179	DE-MRI18	10	99.20	99.18	94.61	100.00	98.31	99.74	100.00	99.96	100.00	99.32	.	.	.	.	.	.	.	.	.	.	.	.	.	.	.	.	.	.	.
18Y0182	DE-MRI19	10	99.20	99.18	94.61	100.00	98.31	99.74	100.00	99.96	100.00	99.32	.	.	.	.	.	.	.	.	.	.	.	.	.	.	.	.	.	.	.
18Y0193	DE-MRI20	10	99.20	99.18	94.61	100.00	98.31	99.74	100.00	99.96	100.00	99.32	.	.	.	.	.	.	.	.	.	.	.	.	.	.	.	.	.	.	.
18Y0198	DE-MRI21	10	99.20	99.18	94.61	100.00	98.31	99.74	100.00	99.96	100.00	99.32	.	.	.	.	.	.	.	.	.	.	.	.	.	.	.	.	.	.	.
18Y0204	DE-MRI22	10	99.20	99.18	94.61	100.00	98.31	99.74	100.00	99.96	100.00	99.32	.	.	.	.	.	.	.	.	.	.	.	.	.	.	.	.	.	.	.
18Y0218	DE-MRI23	10	99.20	99.18	94.61	100.00	98.31	99.74	100.00	99.96	100.00	99.32	.	.	.	.	.	.	.	.	.	.	.	.	.	.	.	.	.	.	.
18Y0227	DE-MRI24	10	99.20	99.18	94.61	100.00	98.31	99.74	100.00	99.96	100.00	99.32	.	.	.	.	.	.	.	.	.	.	.	.	.	.	.	.	.	.	.
18Y0231	DE-MRI25	10	99.20	99.18	94.61	100.00	98.31	99.74	100.00	99.96	100.00	99.32	.	.	.	.	.	.	.	.	.	.	.	.	.	.	.	.	.	.	.
			21	24	24	24	24	24	24	24	24	24	1	1	1	1	1	1	1	1	2	2	2	1	1	1	1	1	1	1	1
